# Supplementary material for: Conformationally Restricted Glycoconjugates Derived from Arylsulfonamides and Coumarins: New Families of Tumour-Associated Carbonic Anhydrase Inhibitors
Source: Int J Mol Sci. 2023 May 28;24(11):9401. doi: 10.3390/ijms24119401 (PMC10253577; doi:10.3390/ijms24119401)
Supplement: Supplementary file 1 [file ijms-24-09401-s001.zip]

Archive with 1 entries (1 files):
- ijms-2378858-supplementary.pdf
